# Supplementary material for: Immuno-Transcriptomic Profiling of Blood and Tumor Tissue Identifies Gene Signatures Associated with Immunotherapy Response in Metastatic Bladder Cancer
Source: Cancers (Basel). 2024 Jan 19;16(2):433. doi: 10.3390/cancers16020433 (PMC10814931; doi:10.3390/cancers16020433)
Supplement: Supplementary file 1 [file cancers-16-00433-s001.zip]

Archive with 1 entries (1 files):
- cancers-2711662-supplementary.pdf
